# Supplementary material for: Early Pregnancy Targeted Exposome: Biological Response and Maternal BMI
Source: Toxics. 2026 May 12;14(5):421. doi: 10.3390/toxics14050421 (PMC13211517; doi:10.3390/toxics14050421)
Supplement: Supplementary file 1 [file toxics-14-00421-s001.zip]

Archive with 14 entries (14 files):
- Supplementary Material Figures S1-S3.pdf
- Supplementary Methods.pdf
- Supplementary Table S1. Analytes.pdf
- Supplementary Table S10 Associations of Individual Analytes with Stress Biomarkers.xlsx
- Supplementary Table S11 Associations of Exposure Classes and Birth Outcomes.xlsx
- Supplementary Table S12 Associations of Individual Analytes with Birth Outcomes.xlsx
- Supplementary Table S2 Lifestyle and BMI groups.pdf
- Supplementary Table S3 Lifestyle and Exposure Classes.xlsx
- Supplementary Table S4  t test Exposure Classes.pdf
- Supplementary Table S5 Exposure Classes and BMI Associations.pdf
- Supplementary Table S6 cor and T test.pdf
- Supplementary Table S7 Exposure Classes and Stress Biomarkers.xlsx
- Supplementary Table S8 Exposures and Glucocorticoids VIP.pdf
- Supplementary Table S9 Exposures and Oxidative Stress VIP.pdf
