# Supplementary material for: Early Pregnancy Targeted Exposome: Biological Response and Maternal BMI
Source: Toxics. 2026 May 12;14(5):421. doi: 10.3390/toxics14050421 (PMC13211517; doi:10.3390/toxics14050421)
Supplement: Supplementary file 1 [file toxics-14-00421-s001.zip › Supplementary Table S10 Associations of Individual Analytes with Stress Biomarkers.xlsx]

## Sheet: Sheet1
Supplementary Table 10: Associations of Individual Analytes with Stress Biomarkers
Low BMI	F2A8IP			HNEMA			CORTL			CORTE			GAbIrth			BithWtgms				High BMI	F2A8IP			HNEMA			CORTL			CORTE			Gabirth			BirthWtgms
	Corr-Coef	P	FDR adj	Corr-Coef	P	FDR adj	Corr-Coef	P	FDR adj	Corr-Coef	P	FDR adj	Corr-Coef	P	FDR adj	Corr-Coef	P	FDR adj			Corr-Coef	P	FDR adj	Corr-Coef	P	FDR adj	Corr-Coef	P	FDR adj	Corr-Coef	P	FDR adj	Corr-Coef	P	FDR adj	Corr-Coef	P	FDR adj
BP1	0.387987	0.00183395	0.00292286	0.420915	0.000657815	0.00145863	0.323576	0.0103055	0.0152342	0.479805	7.94614e-05	0.000177873	0.161033	0.211173	0.999046	0.116811	0.365913	0.837688		BP1	0.340825	0.0125127	0.0161556	0.319514	0.0196941	0.0313875	0.370839	0.00626484	0.00953752	0.406562	0.00252022	0.00414617	0.055298	0.694115	1	-0.156745	0.26235	1
BP3	0.259778	0.0414483	0.0549056	0.313587	0.0130689	0.0218529	0.181312	0.158446	0.179572	0.326321	0.00964123	0.0136584	0.137257	0.287414	0.999046	0.06687	0.605576	0.889719		BP3	0.324354	0.0178133	0.022158	0.226552	0.10283	0.126369	0.334508	0.0143587	0.020628	0.384753	0.00444601	0.00687111	0.100817	0.472576	0.933461	-0.161737	0.247262	1
BPA	0.673091	2.05722e-09	2.33152e-08	0.527993	1.03264e-05	3.63203e-05	0.580107	7.75211e-07	4.94197e-06	0.539417	6.07244e-06	1.82173e-05	0.150649	0.242503	0.999046	0.097977	0.448692	0.837688		BPA	0.674287	3.11017e-08	2.63154e-07	0.565799	1.0099e-05	7.9238e-05	0.697612	6.44803e-09	6.57699e-08	0.667614	4.75507e-08	2.46082e-07	-0.0262428	0.852032	1	0.133705	0.339847	1
BPS	0.503746	2.99608e-05	6.50213e-05	0.411564	0.000889565	0.00185175	0.54814	3.99519e-06	1.85232e-05	0.543449	5.01134e-06	1.54896e-05	0.0998358	0.44009	0.999046	0.0642447	0.619837	0.889719		BPS	0.331736	0.0152394	0.0191903	0.0514607	0.714403	0.751228	-0.00689895	0.960897	0.971519	0.0565044	0.687779	0.715852	0.116433	0.40639	0.933461	0.100199	0.47531	1
BPZ	0.0682096	0.598356	0.616487	0.212225	0.0977266	0.124601	-0.0398464	0.758472	0.773641	-0.000204224	0.998743	1	-0.214543	0.0940331	0.999046	0.0134058	0.917635	0.969624		BPZ	0.46316	0.00047877	0.000841677	0.330664	0.0155922	0.0265067	0.373451	0.00588073	0.0090884	0.362121	0.00770991	0.0110762	-0.062815	0.654993	0.997153	0.0245174	0.861662	1
BUPB	0.120461	0.351021	0.376886	0.224897	0.0788514	0.103113	0.0798618	0.53722	0.570796	0.0958361	0.458715	0.492515	-0.165513	0.198577	0.999046	-0.0992529	0.442777	0.837688		BUPB	0.134298	0.337689	0.366429	0.119082	0.395722	0.429401	0.245344	0.0766077	0.0919292	0.193514	0.165023	0.191276	-0.163127	0.24317	0.933461	-0.16785	0.229605	1
ETPB	0.278092	0.0286331	0.0417226	0.413902	0.000825597	0.00179172	0.307268	0.0151291	0.0217348	0.336336	0.00752281	0.0109618	-0.1056	0.414006	0.999046	-0.127342	0.32398	0.837688		ETPB	0.424828	0.00152064	0.00235008	0.322973	0.0183337	0.0301619	0.480037	0.000275354	0.000702154	0.535811	3.55547e-05	9.45686e-05	0.087526	0.533151	0.933461	-0.0560729	0.690043	1
MEPB	0.297085	0.0190345	0.028138	0.216376	0.0911914	0.117741	0.409345	0.000954414	0.00187252	0.298447	0.0184669	0.025115	0.0485513	0.707858	0.999046	0.0911288	0.481175	0.837688		MEPB	0.400787	0.00293978	0.00434576	0.134619	0.336523	0.381393	0.445846	0.000820477	0.00154979	0.435811	0.00110698	0.00201628	0.186106	0.18212	0.933461	-0.0408531	0.771476	1
PRPB	0.104	0.421157	0.442866	0.0819308	0.526694	0.571519	0.229538	0.0727101	0.0882908	0.134022	0.299032	0.331535	0.0765744	0.554154	0.999046	0.0513014	0.692114	0.889719		PRPB	0.274123	0.0470015	0.0551052	0.0305177	0.828267	0.836468	0.340427	0.0126227	0.018393	0.316774	0.0208313	0.026896	0.153315	0.273066	0.933461	-0.109431	0.43538	1
TCC	0.139075	0.281015	0.30821	0.116139	0.368698	0.413266	0.211869	0.0983034	0.113943	0.230969	0.0708958	0.0881874	-0.0883989	0.494463	0.999046	-0.173332	0.177895	0.718305		TCC	-0.0381414	0.786275	0.810102	0.0458128	0.744621	0.775013	-0.0622796	0.657751	0.69886	-0.0363335	0.796183	0.812107	-0.0228263	0.871119	1	-0.0238302	0.865503	1
TCS	0.484477	6.60618e-05	0.000132124	0.330543	0.00869217	0.0150271	0.24574	0.0542028	0.067423	0.24377	0.0562235	0.071685	0.210143	0.101139	0.999046	0.112435	0.384266	0.837688		TCS	0.364752	0.007246	0.00985456	0.263214	0.056876	0.0763335	0.389829	0.00390879	0.00632851	0.38042	0.00495484	0.00743226	0.291775	0.0340169	0.53232	0.0739614	0.598659	1
MBZP	0.517812	1.63115e-05	3.74967e-05	0.279831	0.0276115	0.0433288	0.521949	1.35701e-05	4.91784e-05	0.456447	0.000192424	0.000384848	0.0907618	0.482951	0.999046	0.183632	0.153098	0.718305		MBZP	0.557554	1.44494e-05	4.46618e-05	0.50939	9.80083e-05	0.00038337	0.496091	0.00015833	0.000414094	0.517102	7.3529e-05	0.000182926	0.0071548	0.959448	1	0.0340688	0.80864	1
MCINP	0.684027	8.87781e-10	1.50923e-08	0.620398	7.52152e-08	5.47997e-07	0.575177	1.00969e-06	6.05816e-06	0.591498	4.13924e-07	1.68881e-06	0.00768781	0.952711	0.999046	0.0568818	0.660568	0.889719		MCINP	0.682919	1.76672e-08	2.00228e-07	0.533546	3.8913e-05	0.000180415	0.689871	1.1047e-08	9.57925e-08	0.664457	5.79124e-08	2.81289e-07	0.0326756	0.816327	1	0.142036	0.310328	1
MCOCH	0.327191	0.00943844	0.014369	0.232209	0.0693529	0.0930789	0.283016	0.0258205	0.0337653	0.350508	0.00522324	0.00772131	0.152291	0.237348	0.999046	0.179715	0.162206	0.718305		MCOCH	0.444738	0.000848457	0.00137369	0.293664	0.0328238	0.0499705	0.33235	0.0150403	0.0213072	0.328237	0.0164168	0.0217469	-0.179763	0.197743	0.933461	0.122407	0.382566	1
MCIOP	0.570958	1.26159e-06	3.78477e-06	0.46183	0.000157824	0.000402452	0.423305	0.000608124	0.00129226	0.356399	0.00446654	0.00669981	0.0327573	0.800461	0.999046	0.0904328	0.484545	0.837688		MCIOP	0.467202	0.000420451	0.000779745	0.4122	0.00216275	0.00469364	0.476726	0.000307614	0.000747063	0.422326	0.00163232	0.00282197	0.110636	0.430312	0.933461	0.146307	0.295853	1
MCPP	0.492797	4.72279e-05	0.000100359	0.51079	2.2171e-05	7.29496e-05	0.569357	1.37174e-06	7.77322e-06	0.549051	3.82164e-06	1.29936e-05	0.125041	0.332874	0.999046	0.221569	0.0835024	0.718305		MCPP	0.606693	1.46854e-06	5.99165e-06	0.708877	2.85588e-09	2.913e-07	0.706175	3.48398e-09	4.15808e-08	0.667381	4.82514e-08	2.46082e-07	-0.142794	0.307727	0.933461	-0.0778932	0.57931	1
MECPP	0.644157	1.61707e-08	1.17815e-07	0.609188	1.48724e-07	8.92346e-07	0.618707	8.35045e-08	1.06468e-06	0.635235	2.92484e-08	1.7549e-07	0.0880701	0.496076	0.999046	0.213115	0.0962954	0.718305		MECPP	0.522645	5.95512e-05	0.000141261	0.57998	5.32938e-06	5.43597e-05	0.46694	0.000424028	0.000940236	0.458559	0.000553995	0.00113015	0.0899517	0.52182	0.933461	0.0741699	0.597626	1
MECPTP	0.590776	4.31021e-07	1.6283e-06	0.559437	2.28215e-06	1.01208e-05	0.380063	0.00231183	0.00393011	0.384997	0.00200277	0.00309519	-0.00596591	0.963294	0.999046	0.025061	0.846689	0.949036		MECPTP	0.349316	0.0103552	0.0135414	0.458843	0.000549051	0.00155564	0.307567	0.0250686	0.032367	0.346044	0.0111452	0.0153622	-0.298852	0.0297246	0.53232	-0.230328	0.0970716	1
MEHHP	0.642721	1.78123e-08	1.21124e-07	0.633617	3.25015e-08	3.68351e-07	0.613173	1.17068e-07	1.2845e-06	0.660222	5.29111e-09	4.15149e-08	0.0714319	0.581144	0.999046	0.176269	0.170544	0.718305		MEHHP	0.475956	0.000315589	0.00060736	0.624145	5.92456e-07	1.20861e-05	0.450678	0.000707974	0.00144427	0.451573	0.000688718	0.00127726	-0.00349597	0.980179	1	0.0042572	0.975864	1
MEHHTP	0.587359	5.21362e-07	1.83376e-06	0.566874	1.56056e-06	7.23532e-06	0.354995	0.00463749	0.0072773	0.414669	0.000805519	0.0014166	0.00625225	0.961534	0.999046	0.100439	0.437317	0.837688		MEHHTP	0.280864	0.0416331	0.0493788	0.370432	0.00632659	0.0115234	0.248816	0.0724017	0.0879163	0.273246	0.0477393	0.0593831	-0.302528	0.0276796	0.53232	-0.301107	0.0284555	0.925458
MEHP	0.665363	3.64802e-09	3.38271e-08	0.648245	1.22456e-08	2.08176e-07	0.591632	4.10832e-07	2.9932e-06	0.654406	7.99018e-09	5.43332e-08	0.0258216	0.842095	0.999046	0.11097	0.390533	0.837688		MEHP	0.495318	0.000162709	0.000345756	0.598195	2.24108e-06	2.85738e-05	0.5255	5.33472e-05	0.000163279	0.53735	3.34267e-05	9.21494e-05	-0.0167888	0.905023	1	-0.0503457	0.720336	1
MEHTP	-0.0664345	0.607932	0.620091	-0.0121095	0.925575	0.934739	-0.192439	0.13401	0.153585	-0.0545255	0.67382	0.701323	0.0393125	0.761612	0.999046	0.0313646	0.808781	0.94692		MEHTP	-0.0609784	0.664472	0.698723	-0.226602	0.102753	0.126369	-0.199245	0.152625	0.169215	0.01583	0.910424	0.919439	0.337846	0.0133562	0.454109	0.116753	0.405094	1
MEOHP	0.645213	1.50559e-08	1.17815e-07	0.640391	2.08148e-08	2.65389e-07	0.61178	1.2733e-07	1.2845e-06	0.673283	2.02777e-09	1.8803e-08	0.0834422	0.51907	0.999046	0.191582	0.135784	0.718305		MEOHP	0.468829	0.000398848	0.000753379	0.606355	1.49382e-06	2.1767e-05	0.459667	0.000534955	0.00111358	0.454315	0.000632673	0.00120057	0.0272624	0.846351	1	0.0144228	0.918359	1
MEOHTP	0.594788	3.43754e-07	1.40251e-06	0.547307	4.16038e-06	1.51557e-05	0.364999	0.00353553	0.00572418	0.398251	0.00134714	0.00213447	0.0435799	0.736626	0.999046	0.103015	0.425594	0.837688		MEOHTP	0.196921	0.157566	0.174693	0.291343	0.0342951	0.0499728	0.222198	0.109795	0.125832	0.155524	0.266131	0.295059	-0.357117	0.0086639	0.441859	-0.167713	0.229991	1
MEP	0.25066	0.0494114	0.0629995	0.259727	0.0414899	0.0604567	0.58667	5.41612e-07	3.68296e-06	0.448475	0.000256544	0.000493727	-0.136067	0.291652	0.999046	-0.0776423	0.548625	0.889719		MEP	0.297084	0.030752	0.0369024	0.402689	0.00279528	0.00581875	0.429996	0.00131134	0.00243195	0.341269	0.012391	0.0166301	-0.131797	0.346845	0.933461	-0.0669619	0.633789	1
MHNCH	0.395224	0.00147693	0.00242979	0.354907	0.00464832	0.00831804	0.285111	0.0246963	0.0331451	0.398875	0.00132167	0.00213447	0.157489	0.221526	0.999046	0.103222	0.424657	0.837688		MHNCH	0.635323	3.21512e-07	1.56163e-06	0.395309	0.00339375	0.0067875	0.465144	0.000449293	0.000975062	0.588483	3.58019e-06	1.1066e-05	-0.208683	0.133725	0.933461	-0.0542362	0.699708	1
MIBP	0.575823	9.75529e-07	3.20981e-06	0.500239	3.47215e-05	0.000106004	0.663164	4.28087e-09	7.27748e-08	0.654859	7.74025e-09	5.43332e-08	0.0241665	0.852098	0.999046	-0.0126778	0.922093	0.969624		MIBP	0.653096	1.15494e-07	7.2138e-07	0.431987	0.00123786	0.00293632	0.688078	1.24844e-08	9.79544e-08	0.703951	4.09649e-09	3.48202e-08	0.104952	0.454513	0.933461	-0.0816568	0.561061	1
MMP	0.711688	8.9289e-11	3.03583e-09	0.625313	5.53123e-08	4.66337e-07	0.667934	3.0208e-09	6.16243e-08	0.747755	2.891e-12	7.37205e-11	0.0262155	0.839718	0.999046	0.0145699	0.910511	0.969624		MMP	0.684058	1.6374e-08	2.00228e-07	0.530311	4.42183e-05	0.000196098	0.731834	4.79708e-10	1.22326e-08	0.801387	5.69e-13	1.9346e-11	-0.000423339	0.9976	1	-0.118398	0.39846	1
MNBP	0.616384	9.63081e-08	4.91171e-07	0.46235	0.000154805	0.000402452	0.674883	1.7969e-09	4.58211e-08	0.690782	5.18685e-10	5.87843e-09	-0.0163335	0.899731	0.999046	0.0685884	0.596321	0.889719		MNBP	0.65242	1.2023e-07	7.2138e-07	0.566461	9.80841e-06	7.9238e-05	0.650766	1.32594e-07	6.76229e-07	0.670474	3.96933e-08	2.24929e-07	0.00449582	0.974512	1	-0.00497521	0.971795	1
MONCH	0.670128	2.56762e-09	2.61897e-08	0.641542	1.92758e-08	2.65389e-07	0.47244	0.000105748	0.000267865	0.614339	1.09085e-07	5.29843e-07	0.192027	0.134861	0.999046	0.167326	0.193635	0.718305		MONCH	0.677061	2.59863e-08	2.63154e-07	0.545694	2.37968e-05	0.000134849	0.498942	0.000143097	0.000384102	0.617806	8.29114e-07	2.91619e-06	-0.22227	0.109677	0.933461	-0.109501	0.435082	1
MONP	0.58969	4.57997e-07	1.66842e-06	0.549106	3.81147e-06	1.4943e-05	0.438363	0.000365802	0.000793868	0.411358	0.000895417	0.00154801	0.0520816	0.68767	0.999046	0.0540116	0.676724	0.889719		MONP	0.409572	0.00232336	0.00348503	0.433341	0.00119003	0.00289007	0.397709	0.0031878	0.00524445	0.379134	0.00511535	0.00756183	0.104446	0.456705	0.933461	0.0432689	0.75836	1
MPCHP	0.534876	7.51673e-06	1.82549e-05	0.48214	7.24795e-05	0.000211226	0.484575	6.58037e-05	0.000186444	0.45378	0.000212022	0.000415889	0.0363101	0.779339	0.999046	0.130837	0.310769	0.837688		MPCHP	0.584893	4.24088e-06	1.4419e-05	0.490305	0.000193888	0.000637953	0.576256	6.32175e-06	2.22351e-05	0.533508	3.89727e-05	9.93804e-05	0.0672673	0.632239	0.979017	0.12423	0.375466	1
MPHHP	0.586745	5.39362e-07	1.83383e-06	0.548345	3.9555e-06	1.4943e-05	0.411733	0.000884815	0.00184079	0.458492	0.00017854	0.000364221	0.0980279	0.448455	0.999046	0.117104	0.364704	0.837688		MPHHP	0.525966	5.23918e-05	0.000130017	0.545933	2.35629e-05	0.000134849	0.476866	0.000306183	0.000747063	0.472915	0.000348972	0.000726432	0.0446817	0.75072	1	0.143432	0.305546	1
MPOHP	0.678092	1.40708e-09	1.85445e-08	0.660345	5.24485e-09	1.06995e-07	0.478914	8.2286e-05	0.000226843	0.554738	2.88787e-06	1.09097e-05	0.0047475	0.970787	0.999046	0.00773649	0.952412	0.97146		MPOHP	0.659967	7.63432e-08	5.19134e-07	0.645539	1.79945e-07	6.11812e-06	0.626616	5.18639e-07	2.4046e-06	0.63274	3.71083e-07	1.51402e-06	-0.0475652	0.735202	1	0.0117957	0.933192	1
BCETP	0.269713	0.0340093	0.0468776	0.298374	0.0184968	0.0304303	0.3653	0.00350634	0.00572418	0.478845	8.25069e-05	0.000179057	-0.00972086	0.940226	0.999046	-0.16202	0.208349	0.718305		BCETP	0.525408	5.35365e-05	0.000130017	0.172577	0.216563	0.253902	0.524982	5.44263e-05	0.000163279	0.684552	1.58403e-08	1.07714e-07	0.155862	0.26508	0.933461	-0.0296764	0.832933	1
BDCPP	0.542644	5.2084e-06	1.34407e-05	0.506626	2.65109e-05	8.45035e-05	0.474336	9.83096e-05	0.000257118	0.497291	3.92546e-05	9.53325e-05	0.0482571	0.70955	0.999046	0.104407	0.41933	0.837688		BDCPP	0.531902	4.1531e-05	0.000112589	0.281817	0.0409166	0.0579652	0.425985	0.00147136	0.00267998	0.430707	0.00128467	0.00229888	0.00131461	0.992546	1	0.119331	0.394727	1
DBUP	0.595832	3.23939e-07	1.39573e-06	0.594232	3.5477e-07	1.90456e-06	0.446215	0.000277979	0.000630087	0.677662	1.45416e-09	1.48325e-08	-0.0555031	0.66831	0.999046	-0.0214873	0.868341	0.962725		DBUP	0.601164	1.93611e-06	7.31418e-06	0.383516	0.00458632	0.00866305	0.588227	3.62399e-06	1.32017e-05	0.73396	4.02919e-10	5.13722e-09	-0.00745719	0.957736	1	-0.0485758	0.729787	1
DPHP	0.752637	1.739e-12	1.77378e-10	0.613166	1.17123e-07	7.46658e-07	0.716384	5.8862e-11	3.00196e-09	0.752638	1.738e-12	7.37205e-11	0.0766527	0.553748	0.999046	0.0919906	0.47702	0.837688		DPHP	0.661618	6.90022e-08	5.0273e-07	0.617477	8.43527e-07	1.434e-05	0.660605	7.34235e-08	3.94168e-07	0.601143	1.93818e-06	6.17793e-06	-0.127882	0.361478	0.933461	-0.129556	0.355175	1
COTT	0.256188	0.0444467	0.0581226	0.0403155	0.755716	0.794671	0.296688	0.0192029	0.0272041	0.191381	0.136203	0.159686	-0.153532	0.233501	0.999046	-0.162428	0.207192	0.718305		COTT	0.463531	0.000473121	0.000841677	0.130102	0.353135	0.394642	0.401404	0.00289221	0.00491675	0.429416	0.00133349	0.0023451	-0.0119665	0.932227	1	-0.0991288	0.480062	1
HCOTT	0.115871	0.36981	0.392923	-0.118871	0.357462	0.405123	0.225933	0.0774451	0.0918535	0.0220166	0.865127	0.882429	-0.121195	0.348071	0.999046	-0.113906	0.378037	0.837688		HCOTT	0.483061	0.000248617	0.000487672	0.155616	0.265844	0.304676	0.320466	0.0193112	0.0266181	0.3251	0.0175374	0.0229335	-0.043603	0.756551	1	-0.0182379	0.896868	1
HYPYBUT	0.247009	0.0529323	0.0666554	0.0522429	0.686753	0.729675	0.277779	0.0288198	0.0372104	0.172325	0.180466	0.209177	-0.193709	0.131413	0.999046	-0.251176	0.0489294	0.712971		HYPYBUT	0.419139	0.00178517	0.00271772	0.176957	0.204948	0.243078	0.348495	0.0105486	0.0155935	0.359556	0.00818689	0.0115981	-0.0771841	0.582779	0.943547	-0.0108956	0.93828	1
NCOTT	0.230452	0.0715473	0.0848584	0.0175083	0.89256	0.919608	0.283963	0.0253067	0.0335232	0.218825	0.087499	0.107529	-0.233787	0.0674275	0.999046	-0.281599	0.0266047	0.67842		NCOTT	0.389274	0.00396461	0.00558197	0.0959375	0.494379	0.530807	0.242229	0.0805456	0.0944327	0.34378	0.0117217	0.0159415	-0.137863	0.3249	0.933461	-0.0923684	0.51065	1
NICT	0.271413	0.0328552	0.0459073	0.123832	0.337605	0.386919	0.287252	0.0235904	0.0325164	0.253485	0.0468206	0.0612269	-0.141764	0.271725	0.999046	-0.158578	0.218308	0.718305		NICT	0.428458	0.00137076	0.00215105	0.0868924	0.536131	0.569639	0.311255	0.0232918	0.0308541	0.39131	0.00376317	0.00590528	-0.0444976	0.751715	1	0.02018	0.885955	1
NNICT	0.43739	0.000378282	0.000676925	0.295312	0.0197958	0.0320503	0.358572	0.00421289	0.00671429	0.475043	9.56585e-05	0.000199126	-0.117903	0.361421	0.999046	-0.160029	0.214069	0.718305		NNICT	0.621877	6.68738e-07	2.84214e-06	0.228768	0.0994192	0.126369	0.523808	5.69477e-05	0.000165962	0.709517	2.72367e-09	2.52558e-08	0.016889	0.904459	1	-0.0101964	0.942234	1
NOXT	0.168818	0.189635	0.217335	-0.0143573	0.911811	0.930047	0.226642	0.076495	0.0917939	0.122667	0.342204	0.375321	-0.173928	0.176386	0.999046	-0.168845	0.189565	0.718305		NOXT	0.447926	0.000770217	0.00126713	0.128321	0.359821	0.394642	0.319663	0.0196336	0.0267017	0.367063	0.00685874	0.00999417	-0.0981217	0.484557	0.933461	-0.00749663	0.957512	1
NAP1	0.303505	0.0164834	0.0247252	0.138623	0.282597	0.33132	0.244375	0.0555966	0.0683235	0.320769	0.0110255	0.0154055	0.178995	0.163924	0.999046	0.136223	0.291095	0.837688		NAP1	0.518043	7.09641e-05	0.000164508	0.232914	0.0932732	0.120429	0.374798	0.00569075	0.0089301	0.457846	0.000566558	0.00113312	0.0501518	0.72137	1	0.148301	0.289245	1
PHEN1	0.271747	0.0326325	0.0459073	0.1971	0.124664	0.149597	0.292666	0.0209797	0.0293141	0.272832	0.0319171	0.0422797	0.12838	0.320022	0.999046	0.0539972	0.676806	0.889719		PHEN1	0.443214	0.000888325	0.00141577	0.291994	0.0338767	0.0499728	0.316231	0.0210634	0.0282693	0.278449	0.0434953	0.0547718	-0.100578	0.473635	0.933461	-0.0176964	0.899914	1
PYR1	0.542394	5.27088e-06	1.34407e-05	0.457379	0.000185978	0.000462678	0.515579	1.79968e-05	6.1189e-05	0.583151	6.57089e-07	2.57781e-06	0.0233833	0.85684	0.999046	-0.0947655	0.463772	0.837688		PYR1	0.635929	3.10823e-07	1.56163e-06	0.539441	3.0725e-05	0.000156697	0.706544	3.39123e-09	4.15808e-08	0.689462	1.13602e-08	8.27675e-08	-0.287967	0.0365318	0.53232	-0.106007	0.449966	1
NAP2	0.565297	1.69285e-06	4.79639e-06	0.388022	0.00183204	0.00346052	0.532227	8.501e-06	3.21149e-05	0.49899	3.65798e-05	9.10033e-05	-0.0164899	0.898776	0.999046	-0.0374132	0.772813	0.92346		NAP2	0.721379	1.10482e-09	2.42873e-08	0.426825	0.00143647	0.003256	0.594078	2.73861e-06	1.07438e-05	0.63064	4.16569e-07	1.63423e-06	-0.151742	0.278075	0.933461	0.0580475	0.679707	1
FLUO2	0.597514	2.94256e-07	1.36428e-06	0.393688	0.00154702	0.00309404	0.644584	1.5711e-08	2.28931e-07	0.611632	1.28472e-07	5.95644e-07	-0.0116922	0.928133	0.999046	0.0543341	0.674901	0.889719		FLUO2	0.637675	2.81828e-07	1.51297e-06	0.505274	0.000113934	0.000400733	0.689579	1.12697e-08	9.57925e-08	0.661927	6.77057e-08	3.13908e-07	-0.0857755	0.541404	0.933461	-0.0200394	0.886745	1
PHEN2	0.429871	0.000488634	0.000849616	0.267491	0.0355685	0.0525796	0.495562	4.21614e-05	0.000130317	0.404417	0.00111393	0.0018326	0.0884926	0.494004	0.999046	0.0680716	0.599097	0.889719		PHEN2	0.353341	0.0094501	0.012683	0.45335	0.000651917	0.00179718	0.329594	0.0159511	0.0222879	0.186547	0.181067	0.207515	-0.0866184	0.537422	0.933461	0.0341671	0.808099	1
FLUO3	0.346407	0.00581461	0.00912447	0.281816	0.0264836	0.0422082	0.384173	0.00205167	0.00354696	0.249542	0.0504682	0.0651615	-0.00174648	0.989251	0.999046	0.314391	0.0128249	0.654072		FLUO3	0.312878	0.0225441	0.0277048	0.345367	0.011315	0.0198988	0.27506	0.0462233	0.0574973	0.233015	0.0931278	0.111753	-0.0340443	0.808775	1	0.0275679	0.84465	1
PHEN3	0.429701	0.000491444	0.000849616	0.276615	0.0295253	0.0456301	0.488407	5.64385e-05	0.000169316	0.407162	0.00102235	0.0017095	0.0950344	0.462499	0.999046	0.076697	0.553518	0.889719		PHEN3	0.332556	0.0149742	0.0190921	0.445736	0.000823229	0.00209923	0.310313	0.0237352	0.0310384	0.165587	0.236038	0.267509	-0.0822422	0.558246	0.933461	0.0445089	0.751654	1
HPMA2	0.56842	1.44035e-06	4.1976e-06	0.554199	2.9663e-06	1.26068e-05	0.546606	4.30423e-06	1.90883e-05	0.517939	1.62204e-05	4.35391e-05	-0.0601419	0.642404	0.999046	0.118031	0.360896	0.837688		HPMA2	0.46571	0.000441184	0.000803585	0.536855	3.40986e-05	0.000165622	0.661529	6.93828e-08	3.93169e-07	0.6734	3.29294e-08	1.97576e-07	-0.0881972	0.530004	0.933461	-0.312229	0.0228407	0.925458
MHA2	0.595592	3.28407e-07	1.39573e-06	0.45614	0.000194597	0.000472592	0.52128	1.39821e-05	4.91784e-05	0.528627	1.00316e-05	2.84228e-05	0.175884	0.171496	0.999046	0.132738	0.303728	0.837688		MHA2	0.673114	3.35392e-08	2.63154e-07	0.552114	1.82075e-05	0.000116073	0.597983	2.26455e-06	9.23935e-06	0.603459	1.72733e-06	5.68347e-06	-0.113047	0.420267	0.933461	0.0290342	0.836498	1
HPMA	0.624763	5.72625e-08	3.24487e-07	0.668631	2.86915e-09	7.31634e-08	0.594478	3.4987e-07	2.78321e-06	0.647788	1.26352e-08	8.05493e-08	0.0395194	0.760395	0.999046	0.16542	0.198832	0.718305		HPMA	0.72383	9.11686e-10	2.42873e-08	0.654541	1.05957e-07	5.4038e-06	0.669196	4.30411e-08	2.74387e-07	0.760286	4.0163e-11	5.85232e-10	-0.0999781	0.47629	0.933461	-0.158405	0.257265	1
MHA34	0.561738	2.0309e-06	5.5987e-06	0.442119	0.000321043	0.000761543	0.594235	3.54723e-07	2.78321e-06	0.553135	3.12685e-06	1.09979e-05	0.176003	0.171201	0.999046	0.178001	0.166315	0.718305		MHA34	0.626558	5.20284e-07	2.30735e-06	0.50745	0.000105239	0.00038337	0.600405	2.01014e-06	8.54308e-06	0.562652	1.15915e-05	3.28424e-05	-0.184855	0.18513	0.933461	0.0587691	0.675944	1
AAMA	0.633252	3.32817e-08	1.9969e-07	0.603747	2.05102e-07	1.16224e-06	0.67736	1.48816e-09	4.58211e-08	0.750115	2.264e-12	7.37205e-11	0.155624	0.227117	0.999046	0.201999	0.115383	0.718305		AAMA	0.749508	1.06822e-10	5.44792e-09	0.403599	0.00272836	0.00579777	0.667667	4.73911e-08	2.84347e-07	0.766374	2.2589e-11	3.84013e-10	-0.00304177	0.982754	1	-0.0525933	0.708394	1
BMA	0.536005	7.13035e-06	1.77389e-05	0.411763	0.000883959	0.00185175	0.465892	0.000135604	0.000314354	0.499547	3.57399e-05	9.10033e-05	0.0428428	0.740923	0.999046	0.0503024	0.697819	0.889719		BMA	0.579175	5.53075e-06	1.81979e-05	0.474753	0.00032843	0.00098529	0.686367	1.40193e-08	1.0214e-07	0.62528	5.57417e-07	2.03059e-06	0.000542452	0.996924	1	0.132815	0.3431	1
CEMA	0.468501	0.000122886	0.000241045	0.552729	3.19024e-06	1.30162e-05	0.391893	0.0016327	0.00292167	0.516446	1.73242e-05	4.53095e-05	0.0514382	0.691334	0.999046	0.217653	0.0892516	0.718305		CEMA	0.492402	0.000180236	0.000367682	0.48407	0.000240231	0.000765737	0.359838	0.00813331	0.0122	0.508981	9.94946e-05	0.000230647	-0.015743	0.910915	1	-0.0053663	0.969579	1
CYMA	0.173675	0.177024	0.205187	0.124209	0.336123	0.386919	0.220546	0.0849755	0.0996264	0.152254	0.237462	0.269123	-0.0546103	0.673342	0.999046	0.0573836	0.657759	0.889719		CYMA	0.455106	0.00061729	0.00104939	0.300118	0.0290063	0.0448279	0.47044	0.000378455	0.00085783	0.50385	0.00011997	0.000270724	0.0670224	0.633481	0.979017	0.135795	0.332281	1
DHBMA	0.261829	0.0398111	0.0541431	0.269297	0.0342966	0.0514449	0.386056	0.00194144	0.00341425	0.440855	0.000335515	0.00063375	-0.00280382	0.982745	0.999046	0.0300005	0.81695	0.94692		DHBMA	0.599325	2.12015e-06	7.72341e-06	0.275292	0.0460318	0.0634493	0.554859	1.62111e-05	5.51177e-05	0.657845	8.68513e-08	3.85167e-07	0.145005	0.300216	0.933461	0.0500691	0.721811	1
HEMA2	0.743524	4.452e-12	2.27052e-10	0.628486	4.52264e-08	4.19372e-07	0.545579	4.52332e-06	1.92241e-05	0.664053	4.01347e-09	3.41145e-08	-0.0156426	0.903952	0.999046	0.0254274	0.844475	0.949036		HEMA2	0.720419	1.19056e-09	2.42873e-08	0.319605	0.0196571	0.0313875	0.782352	4.578e-12	2.33478e-10	0.794933	1.183e-12	3.01665e-11	0.151368	0.279276	0.933461	0.0175886	0.900521	1
SPMA	0.57385	1.08332e-06	3.45309e-06	0.575264	1.00501e-06	5.12554e-06	0.404575	0.00110845	0.00205566	0.546002	4.43185e-06	1.41265e-05	-0.0614326	0.635268	0.999046	0.0989576	0.444142	0.837688		SPMA	0.396632	0.00327881	0.0047104	0.565901	1.00534e-05	7.9238e-05	0.418337	0.00182554	0.00326676	0.400257	0.00298121	0.00482672	-0.0984824	0.482944	0.933461	-0.0597269	0.670961	1
DEDP	0.160304	0.213273	0.24171	0.210095	0.101219	0.127461	0.161283	0.210456	0.235896	0.299533	0.0180248	0.024845	0.0916859	0.478487	0.999046	0.0429409	0.740351	0.920924		DEDP	0.226871	0.102335	0.115979	0.264336	0.0557885	0.0758724	0.204446	0.141979	0.160909	0.352486	0.00963635	0.0134645	0.0127648	0.927717	1	-0.164087	0.24037	1
DEP	0.466559	0.000132241	0.000249788	0.470566	0.000113605	0.00032188	0.408772	0.000971848	0.00187252	0.538587	6.31542e-06	1.84049e-05	0.0096798	0.940478	0.999046	-0.0565107	0.662649	0.889719		DEP	0.542462	2.71732e-05	7.69908e-05	0.341214	0.0124061	0.0214478	0.470773	0.000374367	0.00085783	0.611669	1.14e-06	3.87601e-06	-0.0989085	0.481043	0.933461	-0.0509208	0.717274	1
DETP	0.592726	3.86286e-07	1.51543e-06	0.467652	0.000126899	0.000349829	0.553917	3.00802e-06	1.46104e-05	0.626933	4.99239e-08	2.82902e-07	0.0880405	0.496222	0.999046	0.11272	0.383054	0.837688		DETP	0.714638	1.85521e-09	3.15386e-08	0.518122	7.07505e-05	0.000288662	0.742	2.05203e-10	6.9769e-09	0.820358	5.7e-14	2.907e-12	0.0371246	0.791844	1	0.00930119	0.947298	1
DMDP	0.512517	2.05717e-05	4.56155e-05	0.49982	3.53348e-05	0.000106004	0.405305	0.00108352	0.00204664	0.494487	4.40679e-05	0.000104533	0.172499	0.18002	0.999046	0.29189	0.0213382	0.67842		DMDP	0.55389	1.68914e-05	5.06741e-05	0.556426	1.5164e-05	0.000103115	0.616671	8.79855e-07	3.90196e-06	0.574338	6.89715e-06	2.06914e-05	0.0435754	0.7567	1	-0.170046	0.22348	1
DMP	0.488276	5.67366e-05	0.000115743	0.465629	0.000136948	0.000367598	0.486937	5.98757e-05	0.000174495	0.520421	1.45283e-05	4.00511e-05	0.109577	0.396545	0.999046	0.253207	0.0470703	0.712971		DMP	0.673976	3.17314e-08	2.63154e-07	0.422195	0.00163838	0.00363293	0.591837	3.05072e-06	1.1525e-05	0.636326	3.03996e-07	1.29198e-06	0.170718	0.221629	0.933461	-0.0383708	0.78502	1
DMTP	0.467284	0.000128677	0.000247642	0.432274	0.000450543	0.00102123	0.351648	0.0050685	0.00783313	0.381407	0.00222369	0.00338532	0.172665	0.179596	0.999046	0.268344	0.0349631	0.712971		DMTP	0.462635	0.000486852	0.000841677	0.490907	0.000189875	0.000637953	0.552388	1.79987e-05	5.92215e-05	0.503365	0.000122091	0.000270724	0.106592	0.447454	0.933461	-0.066015	0.638605	1
OHTBZ	0.232206	0.0693561	0.0832273	0.20734	0.105879	0.130116	0.260701	0.0407051	0.0512583	0.335626	0.00765836	0.0110021	0.0800529	0.536244	0.999046	0.179536	0.162632	0.718305		OHTBZ	0.215685	0.120881	0.135493	0.291781	0.0340129	0.0499728	0.243653	0.0787256	0.0933722	0.209287	0.132579	0.157245	0.017273	0.902297	1	0.0650706	0.643425	1
PCP	0.392646	0.00159625	0.0025844	0.239203	0.0611462	0.0857975	0.500054	3.49909e-05	0.000111533	0.483464	6.87764e-05	0.000159436	0.190962	0.137079	0.999046	0.160425	0.212923	0.718305		PCP	0.388975	0.00399494	0.00558197	0.469592	0.000389077	0.00113388	0.551526	1.86638e-05	5.94908e-05	0.455819	0.000603695	0.00118417	-0.118724	0.397155	0.933461	-0.114288	0.41515	1
THPI	0.491191	5.04218e-05	0.00010496	0.388725	0.00179433	0.00345323	0.470135	0.000115488	0.000273947	0.593566	3.68409e-07	1.63381e-06	0.0332301	0.797642	0.999046	-0.109177	0.398282	0.837688		THPI	0.507798	0.000103909	0.000230408	0.253767	0.0667225	0.0883857	0.291177	0.034402	0.043321	0.380999	0.00488396	0.00743226	-0.0982687	0.483899	0.933461	-0.28832	0.0362925	0.925458
DCBA	0.240058	0.0601995	0.0739801	0.208892	0.103234	0.128413	0.329768	0.00885985	0.0132898	0.297182	0.0189937	0.0254915	-0.108019	0.403334	0.999046	0.0657511	0.611637	0.889719		DCBA	0.529431	4.57722e-05	0.000119712	0.284871	0.0386876	0.0555793	0.45002	0.000722425	0.00144485	0.481359	0.000263361	0.00057155	-0.115531	0.41006	0.933461	-0.208298	0.13446	1
ECBA	0.332049	0.00837384	0.0129414	0.320681	0.0110486	0.0187827	0.471881	0.00010804	0.000267865	0.475352	9.4523e-05	0.000199126	0.0251935	0.845888	0.999046	0.0405661	0.754246	0.92346		ECBA	0.604155	1.66832e-06	6.54495e-06	0.392872	0.0036149	0.00709076	0.515745	7.7383e-05	0.000213326	0.562918	1.14582e-05	3.28424e-05	-0.0827168	0.55597	0.933461	-0.167945	0.229338	1
CINA6	0.613419	1.15343e-07	5.60238e-07	0.570156	1.31568e-06	6.39046e-06	0.539373	6.08506e-06	2.38722e-05	0.695075	3.65828e-10	4.66431e-09	0.125794	0.329945	0.999046	0.0875507	0.49863	0.847671		CINA6	0.531651	4.19451e-05	0.000112589	0.629962	4.32331e-07	1.10244e-05	0.646884	1.66442e-07	8.08433e-07	0.709851	2.65694e-09	2.52558e-08	-0.0928584	0.5084	0.933461	-0.135517	0.333281	1
ACE	0.233143	0.068208	0.082824	0.227446	0.0754286	0.0999184	0.123114	0.340435	0.372469	0.153216	0.234475	0.268724	0.111105	0.389952	0.999046	-0.00870886	0.946439	0.97146		ACE	0.249528	0.0715615	0.0829463	0.156231	0.263938	0.304676	0.201142	0.148676	0.166648	0.241247	0.0818184	0.0993509	-0.106215	0.44907	0.933461	0.0580636	0.679622	1
NDMA	0.39933	0.00130337	0.0021794	0.357248	0.00436584	0.00795207	0.477425	8.72114e-05	0.000234094	0.479564	8.02173e-05	0.000177873	0.231041	0.070805	0.999046	0.0481375	0.710238	0.894373		NDMA	0.399634	0.00303059	0.004416	0.226642	0.10269	0.126369	0.227099	0.10198	0.118204	0.290012	0.0351628	0.0448326	0.096204	0.493175	0.933461	-0.0457683	0.74486	1
CLO	0.251851	0.0483051	0.0623686	0.238972	0.0614041	0.0857975	0.285319	0.0245868	0.0331451	0.193918	0.130988	0.155562	0.0340458	0.792784	0.999046	0.232633	0.0688307	0.718305		CLO	0.486587	0.000220432	0.000440864	0.478115	0.000293688	0.000907763	0.44711	0.000789609	0.00151962	0.414272	0.00204317	0.00347339	-0.0776413	0.580541	0.943547	-0.0884795	0.528683	1
IMI	0.140098	0.277456	0.307615	0.257815	0.0430665	0.0618701	0.346405	0.00581483	0.00885242	0.408747	0.000972609	0.00165343	0.0390342	0.76325	0.999046	-0.0515959	0.690436	0.889719		IMI	0.0686339	0.62532	0.664403	0.0347687	0.804785	0.820881	-0.00670514	0.961995	0.971519	0.082723	0.55594	0.596904	-0.0104174	0.940984	1	0.0469882	0.738299	1
NDMT	0.181336	0.15839	0.185699	-0.0326245	0.801254	0.833958	0.151116	0.241029	0.267228	0.147372	0.25302	0.283604	0.060178	0.642204	0.999046	-0.0719265	0.578522	0.889719		NDMT	0.0549284	0.69606	0.72447	0.42874	0.00135968	0.003152	0.161945	0.246649	0.26764	0.12747	0.363042	0.398175	0.0332532	0.813138	1	0.00190551	0.989196	1
NIT	0.271865	0.0325538	0.0459073	0.176513	0.169945	0.201563	0.0863442	0.504589	0.54177	0.118781	0.357828	0.388281	0.188063	0.143257	0.999046	-0.00920027	0.943421	0.97146		NIT	0.239315	0.0843709	0.0966947	0.31047	0.0236611	0.0371297	0.261143	0.0589274	0.0724168	0.156202	0.264027	0.295059	-0.188837	0.175674	0.933461	-0.106052	0.449771	1
OFIMI	0.446316	0.000276982	0.000510901	0.682618	9.91304e-10	4.94521e-08	0.365328	0.00350366	0.00572418	0.553528	3.06667e-06	1.09979e-05	-0.0523845	0.685948	0.999046	-0.0560536	0.665214	0.889719		OFIMI	0.368484	0.0066297	0.00913824	0.55839	1.39403e-05	0.000101565	0.462757	0.000484973	0.00103057	0.53539	3.61586e-05	9.45686e-05	-0.136508	0.329724	0.933461	-0.257489	0.0626923	1
OHIMI	0.641037	1.99382e-08	1.27106e-07	0.628596	4.49083e-08	4.19372e-07	0.507187	2.58839e-05	8.51665e-05	0.59241	3.93237e-07	1.67126e-06	0.0343263	0.791115	0.999046	0.13253	0.304495	0.837688		OHIMI	0.298171	0.0301168	0.0365704	0.186784	0.180504	0.216604	0.294311	0.0324235	0.04134	0.258873	0.0612436	0.0752633	-0.162486	0.245052	0.933461	0.0889801	0.526344	1
D24	0.619036	8.18276e-08	4.39285e-07	0.624171	5.94351e-08	4.66337e-07	0.610377	1.38524e-07	1.2845e-06	0.710503	9.9058e-11	2.02078e-09	0.0167414	0.89724	0.999046	0.0751483	0.561579	0.889719		D24	0.572694	7.42876e-06	2.36792e-05	0.279862	0.0423973	0.05924	0.706423	3.4214e-09	4.15808e-08	0.681767	1.90739e-08	1.21596e-07	0.118844	0.396675	0.933461	0.134978	0.335225	1
PBA	0.532335	8.4586e-06	2.00646e-05	0.403875	0.00113284	0.002311	0.395378	0.00147006	0.00267762	0.414967	0.000797855	0.0014166	0.012026	0.926087	0.999046	0.167916	0.192045	0.718305		PBA	0.351398	0.00987791	0.013085	0.328441	0.016346	0.0273327	0.182713	0.190363	0.208785	0.203383	0.144109	0.168955	-0.10744	0.443827	0.933461	-0.187256	0.179387	1
CDCCA	0.517494	1.65427e-05	3.74967e-05	0.369941	0.00308232	0.0057163	0.411116	0.000902349	0.00184079	0.439855	0.000347386	0.000644243	0.0232356	0.857735	0.999046	0.225627	0.0778592	0.718305		CDCCA	0.526699	5.09232e-05	0.000129854	0.439183	0.00100201	0.00249282	0.470768	0.000374427	0.00085783	0.4782	0.000292854	0.000622314	-0.0746272	0.595363	0.948859	-0.134494	0.336979	1
IMPY	0.44596	0.000280495	0.000510901	0.345959	0.00588264	0.0103453	0.408735	0.000972977	0.00187252	0.414915	0.000799191	0.0014166	0.0786218	0.543578	0.999046	0.152076	0.238018	0.758682		IMPY	0.543268	2.62922e-05	7.6623e-05	0.350297	0.0101278	0.0181234	0.402459	0.00281241	0.00486213	0.511564	9.04443e-05	0.000214542	0.0918736	0.512927	0.933461	0.01735	0.901864	1
MDA	0.243538	0.0564663	0.0702386	0.236355	0.0643877	0.0887507	0.0590672	0.648369	0.674833	0.0770499	0.551689	0.58617	0.113357	0.380357	0.999046	0.124763	0.333957	0.837688		MDA	0.126115	0.368207	0.395338	0.187025	0.179933	0.216604	0.0364613	0.795482	0.827951	-0.060518	0.666856	0.70123	-0.0904895	0.519323	0.933461	-0.12795	0.36122	1
PNP	0.685521	7.89257e-10	1.50923e-08	0.711412	9.1477e-11	9.33065e-09	0.539786	5.96723e-06	2.38722e-05	0.704311	1.69032e-10	2.72416e-09	0.135631	0.293215	0.999046	0.164813	0.200508	0.718305		PNP	0.594782	2.64681e-06	9.30949e-06	0.589365	3.43328e-06	3.89105e-05	0.520685	6.41881e-05	0.000181866	0.625609	5.47625e-07	2.03059e-06	-0.00371678	0.978928	1	0.0381755	0.786088	1
TCP	0.572756	1.14777e-06	3.54766e-06	0.520048	1.47718e-05	5.02241e-05	0.567875	1.48167e-06	7.95423e-06	0.62448	5.82897e-08	3.12924e-07	0.0592943	0.647107	0.999046	0.110835	0.391114	0.837688		TCP	0.641953	2.21139e-07	1.25312e-06	0.541634	2.81068e-05	0.000150889	0.685269	1.50962e-08	1.02654e-07	0.69766	6.42614e-09	5.04205e-08	-0.145427	0.298796	0.933461	-0.0927524	0.508887	1
TDCCA	0.259873	0.0413715	0.0549056	0.0980861	0.448185	0.4969	0.312422	0.0134294	0.0195686	0.233863	0.0673362	0.0847937	0.0167528	0.897171	0.999046	0.233079	0.0682858	0.718305		TDCCA	0.144162	0.303065	0.332393	0.128985	0.357317	0.394642	0.0418977	0.765797	0.805271	0.0723983	0.60643	0.644332	-0.179745	0.197789	0.933461	0.00266769	0.984875	1
F2A8IP	1	NA	NA	0.677659	1.45447e-09	4.94521e-08	0.559731	2.24853e-06	1.14675e-05	0.703125	1.86952e-10	2.72416e-09	0.0780077	0.54674	0.999046	0.0281939	0.8278	0.948715		F2A8IP	1	NA	NA	0.450358	0.000714976	0.00191915	0.708353	2.96882e-09	4.15808e-08	0.780087	5.787e-12	1.18055e-10	0.0117256	0.933588	1	-0.000235745	0.998663	1
HNEMA	0.677659	1.45447e-09	1.85445e-08	1	NA	NA	0.438663	0.000362027	0.000793868	0.617238	9.14028e-08	4.66154e-07	0.0806724	0.533084	0.999046	0.0932934	0.470775	0.837688		HNEMA	0.450358	0.000714976	0.00119553	1	NA	NA	0.385391	0.0043751	0.00697281	0.397153	0.00323452	0.00515501	-0.246166	0.0755948	0.856742	-0.0435427	0.756878	1
CORTL	0.559731	2.24853e-06	6.03553e-06	0.438663	0.000362027	0.000839245	1	NA	NA	0.851725	0	0	0.0569765	0.660038	0.999046	0.0131496	0.919203	0.969624		CORTL	0.708353	2.96882e-09	4.326e-08	0.385391	0.0043751	0.00842	1	NA	NA	0.92061	0	0	-0.00699444	0.960356	1	-0.0637162	0.650361	1
CORTE	0.703125	1.86952e-10	4.76728e-09	0.617238	9.14028e-08	6.21539e-07	0.851725	0	0	1	NA	NA	0.0744194	0.565391	0.999046	-0.0387227	0.765085	0.92346		CORTE	0.780087	5.787e-12	5.90274e-10	0.397153	0.00323452	0.00659842	0.92061	0	0	1	NA	NA	0.0364456	0.795568	1	-0.0887848	0.527256	1
DAZ	0.146389	0.256232	0.287205	0.23275	0.068688	0.0930789	0.122402	0.343256	0.372469	0.197959	0.122996	0.149353	0.070478	0.586216	0.999046	0.0364343	0.778604	0.92346		DAZ	0.492474	0.000179786	0.000367682	0.507851	0.000103708	0.00038337	0.400091	0.00299436	0.00500696	0.408333	0.00240269	0.00401761	-0.149608	0.284971	0.933461	0.000800738	0.99546	1
ETL	0.407334	0.00101682	0.0017286	0.27265	0.0320361	0.0487714	0.263236	0.0387197	0.0493676	0.397934	0.0013602	0.00213447	0.117522	0.362984	0.999046	0.0150859	0.907355	0.969624		ETL	0.503461	0.000121671	0.000264052	0.380604	0.00493221	0.009147	0.448474	0.000757445	0.00148576	0.515138	7.91635e-05	0.000192254	0.259877	0.0602108	0.767687	-0.00666796	0.962205	1
GNS	0.126272	0.328099	0.356022	0.203485	0.112676	0.136821	0.0615135	0.634822	0.667545	0.193834	0.13116	0.155562	0.0221332	0.864419	0.999046	-0.00412149	0.974638	0.984288		GNS	0.508704	0.000100512	0.000227827	0.445792	0.000821823	0.00209923	0.416083	0.00194352	0.00341791	0.454167	0.000635595	0.00120057	-0.176231	0.206842	0.933461	-0.0422161	0.764068	1
EQU	0.651229	9.97018e-09	8.47465e-08	0.389489	0.0017541	0.00344074	0.47134	0.000110297	0.000267865	0.547405	4.1406e-06	1.36239e-05	0.0243398	0.85105	0.999046	0.060658	0.639547	0.889719		EQU	0.630865	4.11471e-07	1.90773e-06	0.522912	5.89453e-05	0.000250517	0.705467	3.66889e-09	4.15808e-08	0.73082	5.21021e-10	5.9049e-09	-0.0213832	0.879205	1	0.132736	0.343387	1
GAbirth	0.0780077	0.54674	0.569056	0.0806724	0.533084	0.572364	0.0569765	0.660038	0.680039	0.0744194	0.565391	0.594535	1	NA	NA	0.655311	7.49812e-09	7.64808e-07		GAbirth	0.0117256	0.933588	0.95226	-0.246166	0.0755948	0.0988548	-0.00699444	0.960356	0.971519	0.0364456	0.795568	0.812107	1	NA	NA	0.374206	0.00577362	0.58891
BirthWtgms	0.0281939	0.8278	0.835996	0.0932934	0.470775	0.516334	0.0131496	0.919203	0.928304	-0.0387227	0.765085	0.78827	0.655311	7.49812e-09	7.64808e-07	1	NA	NA		BirthWtgms	-0.000235745	0.998663	1	-0.0435427	0.756878	0.779813	-0.0637162	0.650361	0.698282	-0.0887848	0.527256	0.572128	0.374206	0.00577362	0.441859	1	NA	NA
