# Supplementary material for: Early Pregnancy Targeted Exposome: Biological Response and Maternal BMI
Source: Toxics. 2026 May 12;14(5):421. doi: 10.3390/toxics14050421 (PMC13211517; doi:10.3390/toxics14050421)
Supplement: Supplementary file 1 [file toxics-14-00421-s001.zip › Supplementary Table S11 Associations of Exposure Classes and Birth Outcomes.xlsx]

## Sheet: Sheet1
Supplementary Table 11: Associations of Exposure Classes and Birth Outcomes
Low BMI		Birth Weight			GA Birth				High BMI		Birth Weight			GA Birth
		Correlation coefficient	p val	FDRadj	Correlation coefficient	p-val	FDR adj				Correlation coefficient	p-val	FDR adj	Correlation coefficient	p-val	FDR adj
	Bisphenols	0.089426	0.489441	0.845398	0.159349	0.216049	0.621713			Bisphenols	0.12061	0.389644	0.891416	-0.0357905	0.799166	0.893185
	UV Filters	0.0799927	0.536551	0.849539	0.111027	0.390287	0.621713			UV Filters	-0.160702	0.250342	0.891416	0.137615	0.325782	0.773732
	Flame Retardants	0.0460841	0.722087	0.914644	0.08274	0.522605	0.705197			Flame Retardants	-0.142744	0.307898	0.891416	-0.0714454	0.611188	0.893185
	Oxidative Stress	0.0995961	0.441194	0.845398	0.090101	0.486156	0.705197			Oxidative Stress	-0.0254751	0.856314	1	-0.21862	0.115785	0.733305
	Antimicrobials	0.11213	0.385569	0.845398	0.254835	0.0456224	0.433413			Antimicrobials	0.0722735	0.607052	0.891416	0.317403	0.0205657	0.195374
	Parabens	0.100878	0.435307	0.845398	0.110475	0.392661	0.621713			Parabens	-0.0808338	0.565028	0.891416	0.19763	0.156047	0.741226
	Fungicides	0.136674	0.289485	0.845398	0.160125	0.213792	0.621713			Fungicides	0.0359284	0.798408	1	0.0531959	0.705204	0.893185
	Insect Repellents	0.0344465	0.7904	0.9386	-0.0180221	0.889427	0.994065			Insect Repellents	-0.184246	0.186605	0.891416	-0.0634942	0.6515	0.893185
	Neonicotinoid Insecticides	0.0462445	0.721159	0.914644	0.115035	0.373296	0.621713			Neonicotinoid Insecticides	-0.0716998	0.609916	0.891416	-0.0489554	0.727757	0.893185
	Organophosphorus Insecticides	0.228297	0.0743138	0.470654	0.163715	0.203567	0.621713			Organophosphorus Insecticides	-0.0919623	0.512519	0.891416	0.112876	0.420974	0.79985
	Pyrethroid Pesticides	0.154811	0.233536	0.845398	-0.000975827	0.994045	1			Pyrethroid Pesticides	-0.181902	0.192371	0.891416	-0.122996	0.380262	0.79985
	Phthalate and Alternatives	0.0899255	0.487009	0.845398	0.0675344	0.601991	0.714864			Phthalate and Alternatives	-0.112234	0.423637	0.891416	-0.159638	0.253533	0.773732
	Phytoestrogens	0.0163382	0.899703	0.949686	0.0760778	0.556735	0.705197			Phytoestrogens	0.00250783	0.985781	1	0.014759	0.916462	0.967377
	Polycyclic Aromatic Hydrocarbons	0.0562083	0.664346	0.914644	0.129616	0.315344	0.621713			Polycyclic Aromatic Hydrocarbons	0.146993	0.293569	0.891416	-0.16632	0.233941	0.773732
	Glucocorticoids	-0.0244125	0.85061	0.949686	0.110801	0.391257	0.621713			Glucocorticoids	-0.0826517	0.556282	0.891416	0.0463916	0.741506	0.893185
	Tobacco	-0.190397	0.138268	0.656772	-0.170895	0.184165	0.621713			Tobacco	-0.0228372	0.871059	1	-0.145071	0.299994	0.773732
	Volatile Organic Compounds	0.243996	0.0559893	0.470654	0.132665	0.303996	0.621713			Volatile Organic Compounds	-0.0106044	0.939927	1	-0.0391409	0.780811	0.893185
	Birth Weight	1	NA	NA	0.66735	3.15344e-09	5.99153e-08			Birth Weight	1	NA	NA	0.369214	0.00651474	0.12378
	GA Birth	0.66735	3.15344e-09	5.99153e-08	1	NA	NA			GA Birth	0.369214	0.00651474	0.12378	1	NA	NA
