# Supplementary material for: Early Pregnancy Targeted Exposome: Biological Response and Maternal BMI
Source: Toxics. 2026 May 12;14(5):421. doi: 10.3390/toxics14050421 (PMC13211517; doi:10.3390/toxics14050421)
Supplement: Supplementary file 1 [file toxics-14-00421-s001.zip › Supplementary Table S12 Associations of Individual Analytes with Birth Outcomes.xlsx]

## Sheet: Sheet1
Supplementary Table 12: Associations of Individual Analytes with Birth Outcomes
Low BMI	GAbIrth			Low BMI	BithWtgms				High BMI	Gabirth			High BMI	BirthWtgms
	Corr-Coef	p-val	FDR adj		Corr-Coef	p-val	FDR adj			Corr-Coef	p-val	FDR adj		Corr-Coef	p-val	FDR adj
BirthWtgms	0.655311	7.49812e-09	7.64808e-07	GAbirth	0.655311	7.49812e-09	7.64808e-07		BirthWtgms	0.374206	0.00577362	0.441859	GAbirth	0.374206	0.00577362	0.58891
NCOTT	-0.233787	0.0674275	0.999046	FLUO3	0.314391	0.0128249	0.654072		MEOHTP	-0.357117	0.0086639	0.441859	HPMA2	-0.312229	0.0228407	0.925458
NDMA	0.231041	0.070805	0.999046	DMDP	0.29189	0.0213382	0.67842		MEHTP	0.337846	0.0133562	0.454109	MEHHTP	-0.301107	0.0284555	0.925458
BPZ	-0.214543	0.0940331	0.999046	NCOTT	-0.281599	0.0266047	0.67842		MEHHTP	-0.302528	0.0276796	0.53232	THPI	-0.28832	0.0362925	0.925458
TCS	0.210143	0.101139	0.999046	DMTP	0.268344	0.0349631	0.712971		MECPTP	-0.298852	0.0297246	0.53232	OFIMI	-0.257489	0.0626923	1
HYPYBUT	-0.193709	0.131413	0.999046	DMP	0.253207	0.0470703	0.712971		TCS	0.291775	0.0340169	0.53232	MECPTP	-0.230328	0.0970716	1
MONCH	0.192027	0.134861	0.999046	HYPYBUT	-0.251176	0.0489294	0.712971		PYR1	-0.287967	0.0365318	0.53232	DCBA	-0.208298	0.13446	1
PCP	0.190962	0.137079	0.999046	TDCCA	0.233079	0.0682858	0.718305		ETL	0.259877	0.0602108	0.767687	PBA	-0.187256	0.179387	1
NIT	0.188063	0.143257	0.999046	CLO	0.232633	0.0688307	0.718305		HNEMA	-0.246166	0.0755948	0.856742	DMDP	-0.170046	0.22348	1
NAP1	0.178995	0.163924	0.999046	CDCCA	0.225627	0.0778592	0.718305		MONCH	-0.22227	0.109677	0.933461	ECBA	-0.167945	0.229338	1
MHA34	0.176003	0.171201	0.999046	MCPP	0.221569	0.0835024	0.718305		MHNCH	-0.208683	0.133725	0.933461	BUPB	-0.16785	0.229605	1
MHA2	0.175884	0.171496	0.999046	CEMA	0.217653	0.0892516	0.718305		NIT	-0.188837	0.175674	0.933461	MEOHTP	-0.167713	0.229991	1
NOXT	-0.173928	0.176386	0.999046	MECPP	0.213115	0.0962954	0.718305		MEPB	0.186106	0.18212	0.933461	DEDP	-0.164087	0.24037	1
DMTP	0.172665	0.179596	0.999046	AAMA	0.201999	0.115383	0.718305		MHA34	-0.184855	0.18513	0.933461	BP3	-0.161737	0.247262	1
DMDP	0.172499	0.18002	0.999046	MEOHP	0.191582	0.135784	0.718305		MCOCH	-0.179763	0.197743	0.933461	HPMA	-0.158405	0.257265	1
BUPB	-0.165513	0.198577	0.999046	MBZP	0.183632	0.153098	0.718305		TDCCA	-0.179745	0.197789	0.933461	BP1	-0.156745	0.26235	1
BP1	0.161033	0.211173	0.999046	MCOCH	0.179715	0.162206	0.718305		GNS	-0.176231	0.206842	0.933461	NAP1	0.148301	0.289245	1
MHNCH	0.157489	0.221526	0.999046	OHTBZ	0.179536	0.162632	0.718305		DMP	0.170718	0.221629	0.933461	MCIOP	0.146307	0.295853	1
AAMA	0.155624	0.227117	0.999046	MHA34	0.178001	0.166315	0.718305		BUPB	-0.163127	0.24317	0.933461	MPHHP	0.143432	0.305546	1
COTT	-0.153532	0.233501	0.999046	MEHHP	0.176269	0.170544	0.718305		OHIMI	-0.162486	0.245052	0.933461	MCINP	0.142036	0.310328	1
MCOCH	0.152291	0.237348	0.999046	TCC	-0.173332	0.177895	0.718305		BCETP	0.155862	0.26508	0.933461	CYMA	0.135795	0.332281	1
BPA	0.150649	0.242503	0.999046	NOXT	-0.168845	0.189565	0.718305		PRPB	0.153315	0.273066	0.933461	CINA6	-0.135517	0.333281	1
NICT	-0.141764	0.271725	0.999046	PBA	0.167916	0.192045	0.718305		NAP2	-0.151742	0.278075	0.933461	D24	0.134978	0.335225	1
BP3	0.137257	0.287414	0.999046	MONCH	0.167326	0.193635	0.718305		HEMA2	0.151368	0.279276	0.933461	CDCCA	-0.134494	0.336979	1
MEP	-0.136067	0.291652	0.999046	HPMA	0.16542	0.198832	0.718305		DAZ	-0.149608	0.284971	0.933461	BPA	0.133705	0.339847	1
PNP	0.135631	0.293215	0.999046	PNP	0.164813	0.200508	0.718305		TCP	-0.145427	0.298796	0.933461	BMA	0.132815	0.3431	1
PHEN1	0.12838	0.320022	0.999046	COTT	-0.162428	0.207192	0.718305		DHBMA	0.145005	0.300216	0.933461	EQU	0.132736	0.343387	1
CINA6	0.125794	0.329945	0.999046	BCETP	-0.16202	0.208349	0.718305		MCPP	-0.142794	0.307727	0.933461	DPHP	-0.129556	0.355175	1
MCPP	0.125041	0.332874	0.999046	PCP	0.160425	0.212923	0.718305		NCOTT	-0.137863	0.3249	0.933461	MDA	-0.12795	0.36122	1
HCOTT	-0.121195	0.348071	0.999046	NNICT	-0.160029	0.214069	0.718305		OFIMI	-0.136508	0.329724	0.933461	MPCHP	0.12423	0.375466	1
NNICT	-0.117903	0.361421	0.999046	NICT	-0.158578	0.218308	0.718305		MEP	-0.131797	0.346845	0.933461	MCOCH	0.122407	0.382566	1
ETL	0.117522	0.362984	0.999046	IMPY	0.152076	0.238018	0.758682		DPHP	-0.127882	0.361478	0.933461	BDCPP	0.119331	0.394727	1
MDA	0.113357	0.380357	0.999046	NAP1	0.136223	0.291095	0.837688		D24	0.118844	0.396675	0.933461	MMP	-0.118398	0.39846	1
ACE	0.111105	0.389952	0.999046	MHA2	0.132738	0.303728	0.837688		PCP	-0.118724	0.397155	0.933461	MEHTP	0.116753	0.405094	1
DMP	0.109577	0.396545	0.999046	OHIMI	0.13253	0.304495	0.837688		BPS	0.116433	0.40639	0.933461	PCP	-0.114288	0.41515	1
DCBA	-0.108019	0.403334	0.999046	MPCHP	0.130837	0.310769	0.837688		DCBA	-0.115531	0.41006	0.933461	MONCH	-0.109501	0.435082	1
ETPB	-0.1056	0.414006	0.999046	ETPB	-0.127342	0.32398	0.837688		MHA2	-0.113047	0.420267	0.933461	PRPB	-0.109431	0.43538	1
BPS	0.0998358	0.44009	0.999046	MDA	0.124763	0.333957	0.837688		MCIOP	0.110636	0.430312	0.933461	NIT	-0.106052	0.449771	1
MPHHP	0.0980279	0.448455	0.999046	HPMA2	0.118031	0.360896	0.837688		PBA	-0.10744	0.443827	0.933461	PYR1	-0.106007	0.449966	1
PHEN3	0.0950344	0.462499	0.999046	MPHHP	0.117104	0.364704	0.837688		DMTP	0.106592	0.447454	0.933461	BPS	0.100199	0.47531	1
DEDP	0.0916859	0.478487	0.999046	BP1	0.116811	0.365913	0.837688		ACE	-0.106215	0.44907	0.933461	COTT	-0.0991288	0.480062	1
MBZP	0.0907618	0.482951	0.999046	HCOTT	-0.113906	0.378037	0.837688		MIBP	0.104952	0.454513	0.933461	TCP	-0.0927524	0.508887	1
PHEN2	0.0884926	0.494004	0.999046	DETP	0.11272	0.383054	0.837688		MONP	0.104446	0.456705	0.933461	NCOTT	-0.0923684	0.51065	1
TCC	-0.0883989	0.494463	0.999046	TCS	0.112435	0.384266	0.837688		BP3	0.100817	0.472576	0.933461	OHIMI	0.0889801	0.526344	1
MECPP	0.0880701	0.496076	0.999046	MEHP	0.11097	0.390533	0.837688		PHEN1	-0.100578	0.473635	0.933461	CORTE	-0.0887848	0.527256	1
DETP	0.0880405	0.496222	0.999046	TCP	0.110835	0.391114	0.837688		HPMA	-0.0999781	0.47629	0.933461	CLO	-0.0884795	0.528683	1
MEOHP	0.0834422	0.51907	0.999046	THPI	-0.109177	0.398282	0.837688		DEP	-0.0989085	0.481043	0.933461	MIBP	-0.0816568	0.561061	1
HNEMA	0.0806724	0.533084	0.999046	BDCPP	0.104407	0.41933	0.837688		SPMA	-0.0984824	0.482944	0.933461	MCPP	-0.0778932	0.57931	1
OHTBZ	0.0800529	0.536244	0.999046	MHNCH	0.103222	0.424657	0.837688		THPI	-0.0982687	0.483899	0.933461	MECPP	0.0741699	0.597626	1
IMPY	0.0786218	0.543578	0.999046	MEOHTP	0.103015	0.425594	0.837688		NOXT	-0.0981217	0.484557	0.933461	TCS	0.0739614	0.598659	1
F2A8IP	0.0780077	0.54674	0.999046	MEHHTP	0.100439	0.437317	0.837688		NDMA	0.096204	0.493175	0.933461	MEP	-0.0669619	0.633789	1
DPHP	0.0766527	0.553748	0.999046	BUPB	-0.0992529	0.442777	0.837688		CINA6	-0.0928584	0.5084	0.933461	DMTP	-0.066015	0.638605	1
PRPB	0.0765744	0.554154	0.999046	SPMA	0.0989576	0.444142	0.837688		IMPY	0.0918736	0.512927	0.933461	OHTBZ	0.0650706	0.643425	1
CORTE	0.0744194	0.565391	0.999046	BPA	0.097977	0.448692	0.837688		MDA	-0.0904895	0.519323	0.933461	CORTL	-0.0637162	0.650361	1
MEHHP	0.0714319	0.581144	0.999046	PYR1	-0.0947655	0.463772	0.837688		MECPP	0.0899517	0.52182	0.933461	SPMA	-0.0597269	0.670961	1
DAZ	0.070478	0.586216	0.999046	HNEMA	0.0932934	0.470775	0.837688		HPMA2	-0.0881972	0.530004	0.933461	MHA34	0.0587691	0.675944	1
SPMA	-0.0614326	0.635268	0.999046	DPHP	0.0919906	0.47702	0.837688		ETPB	0.087526	0.533151	0.933461	ACE	0.0580636	0.679622	1
NDMT	0.060178	0.642204	0.999046	MEPB	0.0911288	0.481175	0.837688		PHEN2	-0.0866184	0.537422	0.933461	NAP2	0.0580475	0.679707	1
HPMA2	-0.0601419	0.642404	0.999046	MCIOP	0.0904328	0.484545	0.837688		FLUO2	-0.0857755	0.541404	0.933461	ETPB	-0.0560729	0.690043	1
TCP	0.0592943	0.647107	0.999046	CINA6	0.0875507	0.49863	0.847671		ECBA	-0.0827168	0.55597	0.933461	MHNCH	-0.0542362	0.699708	1
CORTL	0.0569765	0.660038	0.999046	MEP	-0.0776423	0.548625	0.889719		PHEN3	-0.0822422	0.558246	0.933461	AAMA	-0.0525933	0.708394	1
DBUP	-0.0555031	0.66831	0.999046	PHEN3	0.076697	0.553518	0.889719		CLO	-0.0776413	0.580541	0.943547	DEP	-0.0509208	0.717274	1
CYMA	-0.0546103	0.673342	0.999046	D24	0.0751483	0.561579	0.889719		HYPYBUT	-0.0771841	0.582779	0.943547	MEHP	-0.0503457	0.720336	1
OFIMI	-0.0523845	0.685948	0.999046	NDMT	-0.0719265	0.578522	0.889719		CDCCA	-0.0746272	0.595363	0.948859	DHBMA	0.0500691	0.721811	1
MONP	0.0520816	0.68767	0.999046	MNBP	0.0685884	0.596321	0.889719		MPCHP	0.0672673	0.632239	0.979017	DBUP	-0.0485758	0.729787	1
CEMA	0.0514382	0.691334	0.999046	PHEN2	0.0680716	0.599097	0.889719		CYMA	0.0670224	0.633481	0.979017	IMI	0.0469882	0.738299	1
MEPB	0.0485513	0.707858	0.999046	BP3	0.06687	0.605576	0.889719		BPZ	-0.062815	0.654993	0.997153	NDMA	-0.0457683	0.74486	1
BDCPP	0.0482571	0.70955	0.999046	DCBA	0.0657511	0.611637	0.889719		BP1	0.055298	0.694115	1	PHEN3	0.0445089	0.751654	1
MEOHTP	0.0435799	0.736626	0.999046	BPS	0.0642447	0.619837	0.889719		NAP1	0.0501518	0.72137	1	HNEMA	-0.0435427	0.756878	1
BMA	0.0428428	0.740923	0.999046	EQU	0.060658	0.639547	0.889719		MPOHP	-0.0475652	0.735202	1	MONP	0.0432689	0.75836	1
HPMA	0.0395194	0.760395	0.999046	CYMA	0.0573836	0.657759	0.889719		MPHHP	0.0446817	0.75072	1	GNS	-0.0422161	0.764068	1
MEHTP	0.0393125	0.761612	0.999046	MCINP	0.0568818	0.660568	0.889719		NICT	-0.0444976	0.751715	1	MEPB	-0.0408531	0.771476	1
IMI	0.0390342	0.76325	0.999046	DEP	-0.0565107	0.662649	0.889719		HCOTT	-0.043603	0.756551	1	DMP	-0.0383708	0.78502	1
MPCHP	0.0363101	0.779339	0.999046	OFIMI	-0.0560536	0.665214	0.889719		DMDP	0.0435754	0.7567	1	PNP	0.0381755	0.786088	1
OHIMI	0.0343263	0.791115	0.999046	FLUO2	0.0543341	0.674901	0.889719		DETP	0.0371246	0.791844	1	PHEN2	0.0341671	0.808099	1
CLO	0.0340458	0.792784	0.999046	MONP	0.0540116	0.676724	0.889719		CORTE	0.0364456	0.795568	1	MBZP	0.0340688	0.80864	1
THPI	0.0332301	0.797642	0.999046	PHEN1	0.0539972	0.676806	0.889719		FLUO3	-0.0340443	0.808775	1	BCETP	-0.0296764	0.832933	1
MCIOP	0.0327573	0.800461	0.999046	IMI	-0.0515959	0.690436	0.889719		NDMT	0.0332532	0.813138	1	MHA2	0.0290342	0.836498	1
MMP	0.0262155	0.839718	0.999046	PRPB	0.0513014	0.692114	0.889719		MCINP	0.0326756	0.816327	1	FLUO3	0.0275679	0.84465	1
MEHP	0.0258216	0.842095	0.999046	BMA	0.0503024	0.697819	0.889719		MEOHP	0.0272624	0.846351	1	BPZ	0.0245174	0.861662	1
ECBA	0.0251935	0.845888	0.999046	NDMA	0.0481375	0.710238	0.894373		BPA	-0.0262428	0.852032	1	TCC	-0.0238302	0.865503	1
EQU	0.0243398	0.85105	0.999046	DEDP	0.0429409	0.740351	0.920924		TCC	-0.0228263	0.871119	1	NICT	0.02018	0.885955	1
MIBP	0.0241665	0.852098	0.999046	ECBA	0.0405661	0.754246	0.92346		EQU	-0.0213832	0.879205	1	FLUO2	-0.0200394	0.886745	1
PYR1	0.0233833	0.85684	0.999046	CORTE	-0.0387227	0.765085	0.92346		OHTBZ	0.017273	0.902297	1	HCOTT	-0.0182379	0.896868	1
CDCCA	0.0232356	0.857735	0.999046	NAP2	-0.0374132	0.772813	0.92346		NNICT	0.016889	0.904459	1	PHEN1	-0.0176964	0.899914	1
GNS	0.0221332	0.864419	0.999046	DAZ	0.0364343	0.778604	0.92346		MEHP	-0.0167888	0.905023	1	HEMA2	0.0175886	0.900521	1
TDCCA	0.0167528	0.897171	0.999046	MEHTP	0.0313646	0.808781	0.94692		CEMA	-0.015743	0.910915	1	IMPY	0.01735	0.901864	1
D24	0.0167414	0.89724	0.999046	DHBMA	0.0300005	0.81695	0.94692		DEDP	0.0127648	0.927717	1	MEOHP	0.0144228	0.918359	1
NAP2	-0.0164899	0.898776	0.999046	F2A8IP	0.0281939	0.8278	0.948715		COTT	-0.0119665	0.932227	1	MPOHP	0.0117957	0.933192	1
MNBP	-0.0163335	0.899731	0.999046	HEMA2	0.0254274	0.844475	0.949036		F2A8IP	0.0117256	0.933588	1	HYPYBUT	-0.0108956	0.93828	1
HEMA2	-0.0156426	0.903952	0.999046	MECPTP	0.025061	0.846689	0.949036		IMI	-0.0104174	0.940984	1	NNICT	-0.0101964	0.942234	1
PBA	0.012026	0.926087	0.999046	DBUP	-0.0214873	0.868341	0.962725		DBUP	-0.00745719	0.957736	1	DETP	0.00930119	0.947298	1
FLUO2	-0.0116922	0.928133	0.999046	ETL	0.0150859	0.907355	0.969624		MBZP	0.0071548	0.959448	1	NOXT	-0.00749663	0.957512	1
BCETP	-0.00972086	0.940226	0.999046	MMP	0.0145699	0.910511	0.969624		CORTL	-0.00699444	0.960356	1	ETL	-0.00666796	0.962205	1
DEP	0.0096798	0.940478	0.999046	BPZ	0.0134058	0.917635	0.969624		MNBP	0.00449582	0.974512	1	CEMA	-0.0053663	0.969579	1
MCINP	0.00768781	0.952711	0.999046	CORTL	0.0131496	0.919203	0.969624		PNP	-0.00371678	0.978928	1	MNBP	-0.00497521	0.971795	1
MEHHTP	0.00625225	0.961534	0.999046	MIBP	-0.0126778	0.922093	0.969624		MEHHP	-0.00349597	0.980179	1	MEHHP	0.0042572	0.975864	1
MECPTP	-0.00596591	0.963294	0.999046	NIT	-0.00920027	0.943421	0.97146		AAMA	-0.00304177	0.982754	1	TDCCA	0.00266769	0.984875	1
MPOHP	0.0047475	0.970787	0.999046	ACE	-0.00870886	0.946439	0.97146		BDCPP	0.00131461	0.992546	1	NDMT	0.00190551	0.989196	1
DHBMA	-0.00280382	0.982745	0.999046	MPOHP	0.00773649	0.952412	0.97146		BMA	0.000542452	0.996924	1	DAZ	0.000800738	0.99546	1
FLUO3	-0.00174648	0.989251	0.999046	GNS	-0.00412149	0.974638	0.984288		MMP	-0.000423339	0.9976	1	F2A8IP	-0.000235745	0.998663	1
GAbirth	1	NA	NA	BirthWtgms	1	NA	NA		GAbirth	1	NA	NA	BirthWtgms	1	NA	NA
	Number of tests = 102				Number of tests = 102					Number of tests = 102				Number of tests = 102
	Results computed by R version 4.4.1 p.adjust function				Results computed by R version 4.4.1 p.adjust function					Results computed by R version 4.4.1 p.adjust function				Results computed by R version 4.4.1 p.adjust function
