# Supplementary material for: Early Pregnancy Targeted Exposome: Biological Response and Maternal BMI
Source: Toxics. 2026 May 12;14(5):421. doi: 10.3390/toxics14050421 (PMC13211517; doi:10.3390/toxics14050421)
Supplement: Supplementary file 1 [file toxics-14-00421-s001.zip › Supplementary Table S3 Lifestyle and Exposure Classes.xlsx]

## Sheet: Sheet1
Supplementary Table 3: Lifestyle and Exposure Classes
	Smoker			Tobacco Exposure			Perfume &Cosmetics			Haircolor			Dentalfilling			Canfood			Fastfood			Fresh Veg			Stress
	Corr Coeff	p-val	FDR adj	Corr Coeff	p-val	FDR adj	Corr Coeff	p-val	FDR adj	Corr Coeff	p-val	FDR adj	Corr Coeff	p-val	FDR adj	Corr Coeff	p-val	FDR adj	Corr Coeff	p-val	FDR adj	Corr Coeff	p-val	FDR adj	Corr Coeff	p-val	FDR adj
Bisphenols	-0.0624364	0.501	0.783	-0.0814294	0.378	0.93	-0.0377968	0.685	0.886	0.0291235	0.755	0.859	0.00806679	0.93	0.93	-0.0206828	0.824	0.97	0.0230535	0.804	0.861	-0.0344038	0.71	0.828	-0.0470854	0.623	0.938
UV filters	-0.125739	0.174	0.653	-0.0989936	0.284	0.93	-0.129181	0.165	0.879	-0.0624424	0.503	0.844	0.0498208	0.59	0.764	0.0042473	0.963	0.979	-0.0125789	0.892	0.892	-0.108701	0.239	0.828	-0.0684499	0.475	0.938
Flame Retardants	-0.0457345	0.622	0.783	-0.0218542	0.813	0.93	0.045164	0.628	0.886	0.0248478	0.79	0.859	0.130638	0.156	0.39	-0.0283319	0.76	0.97	-0.13438	0.146	0.548	-0.026804	0.772	0.828	0.0083369	0.93	0.938
Antimicrobials	0.0375243	0.686	0.783	-0.0510088	0.581	0.93	-0.0459599	0.622	0.886	-0.0718555	0.441	0.844	0.136522	0.138	0.39	0.107987	0.244	0.97	0.0321432	0.729	0.861	-0.0266816	0.773	0.828	0.0478796	0.617	0.938
Parabens	0.0276314	0.766	0.783	-0.0910342	0.324	0.93	-0.105283	0.258	0.879	0.126669	0.173	0.844	0.134516	0.144	0.39	0.0652191	0.482	0.97	0.0986638	0.287	0.608	-0.0601868	0.515	0.828	0.0153338	0.873	0.938
Fungicides	-0.0324356	0.727	0.783	-0.0643047	0.487	0.93	0.07675	0.41	0.879	0.209	0.023	0.345	0.165295	0.072	0.39	0.0327952	0.724	0.97	-0.214	0.019	0.277	0.0450496	0.626	0.828	-0.0402442	0.674	0.938
InsectRepellent	0.146091	0.114	0.57	0.0767889	0.406	0.93	-0.0802934	0.389	0.879	0.0124128	0.894	0.894	-0.0097704	0.916	0.93	0.0727133	0.433	0.97	-0.0239343	0.796	0.861	-0.0482891	0.602	0.828	-0.172958	0.069	0.938
NeonicotinoidInsecticide	-0.0336582	0.717	0.783	-0.0265857	0.774	0.93	0.0933015	0.317	0.879	0.0910589	0.328	0.844	0.166426	0.07	0.39	0.00234614	0.979	0.979	-0.0534486	0.565	0.77	-0.036927	0.69	0.828	0.00742257	0.938	0.938
OrganophosphorusInsecticides	-0.0392453	0.673	0.783	0.0414121	0.654	0.93	-0.0428366	0.646	0.886	0.0234087	0.802	0.859	0.0330343	0.721	0.832	-0.0201199	0.828	0.97	-0.0766993	0.409	0.682	-0.109925	0.234	0.828	-0.0268789	0.779	0.938
PyrethroidPesticides	-0.0485941	0.602	0.783	6.21151	0.994	0.994	0.0927324	0.322	0.879	0.0592029	0.527	0.844	0.0649842	0.484	0.726	-0.0513854	0.582	0.97	-0.102867	0.269	0.608	-0.179572	0.051	0.765	0.111932	0.244	0.938
PhthalateAndAlternatives	-0.15203	0.1	0.57	-0.0153125	0.868	0.93	-0.0077752	0.933	0.933	-0.134051	0.149	0.844	0.0788119	0.394	0.7	-0.030257	0.744	0.97	-0.0675574	0.467	0.701	-0.0408397	0.659	0.828	-0.0774383	0.419	0.938
Phytoestrogens	-0.0518954	0.576	0.783	-0.0842742	0.362	0.93	-0.0348202	0.709	0.886	0.0723581	0.438	0.844	0.0470254	0.611	0.764	-0.0241194	0.795	0.97	-0.14066	0.128	0.548	-0.0146331	0.874	0.874	0.0522786	0.585	0.938
PolycyclicAromaticHydrocarbon	-0.0255153	0.783	0.783	0.021548	0.816	0.93	-0.0233593	0.802	0.925	0.0981073	0.292	0.844	0.0745014	0.42	0.7	-0.090013	0.332	0.97	-0.12128	0.19	0.57	-0.0392531	0.671	0.828	-0.0751728	0.432	0.938
Tobacco	0.202	0.028	0.42	0.107763	0.243	0.93	-0.153607	0.098	0.879	-0.0540023	0.563	0.844	-0.0840838	0.363	0.7	0.0186317	0.841	0.97	-0.091537	0.324	0.608	0.0515388	0.577	0.828	-0.0426235	0.656	0.938
Volatile Organic Compounds	-0.0271647	0.77	0.783	0.0178715	0.847	0.93	-0.01101	0.906	0.933	-0.0269443	0.773	0.859	0.134812	0.143	0.39	-0.0339724	0.714	0.97	-0.192	0.037	0.277	-0.0576246	0.533	0.828	-0.0127363	0.894	0.938
