# Supplementary material for: Early Pregnancy Targeted Exposome: Biological Response and Maternal BMI
Source: Toxics. 2026 May 12;14(5):421. doi: 10.3390/toxics14050421 (PMC13211517; doi:10.3390/toxics14050421)
Supplement: Supplementary file 1 [file toxics-14-00421-s001.zip › Supplementary Table S7 Exposure Classes and Stress Biomarkers.xlsx]

## Sheet: Sheet1
Supplemenatry Table 7: Exposure Classes and Stress Biomarkers
LOW BMI	Bisphenols			UV Filters			Flame Retardants			Antimicrobials			Parabens			Fungicides			Insect Repellents			Neonicotinoid Insecticides			Organophosphorus Insecticides			Pyrethroid Pesticides			Phthalate and Alternatives			Phytoestrogens			Polycyclic Aromatic Hydrocarbons			Tobacco			Volatile Organic Compounds			Oxidative Stress			Glucocorticoids
	Corr-Coef	p-val	FDR	Corr-Coef	p-val	FDR	Corr-Coef	p-val	FDR	Corr-Coef	p-val	FDR	Corr-Coef	p-val	FDR	Corr-Coef	p-val	FDR	Corr-Coef	p-val	FDR	Corr-Coef	p-val	FDR	Corr-Coef	p-val	FDR	Corr-Coef	p-val	FDR	Corr-Coef	p-val	FDR	Corr-Coef	p-val	FDR	Corr-Coef	p-val	FDR	Corr-Coef	p-val	FDR	Corr-Coef	p-val	FDR	Corr-Coef	p-val	FDR	Corr-Coef
Bisphenols	1	NA	NA	0.218451	0.0828866	0.114766	0.608645	9.52165e-08	2.14237e-07	0.44205	0.000255172	0.0045931	0.452159	0.000176241	0.00317234	0.534171	5.46749e-06	1.40593e-05	0.326218	0.00852099	0.0191722	0.681203	5.83942e-10	2.62774e-09	0.583135	4.27391e-07	1.53861e-06	0.446309	0.000246104	0.000492209	0.523024	9.25302e-06	3.27458e-05	0.247933	0.0482302	0.0964604	0.562247	1.33279e-06	1.19951e-05	0.280579	0.0247227	0.148336	0.561473	1.38814e-06	3.05225e-06	0.529794	6.73734e-06	1.73246e-05	0.610722
UV Filters	0.218451	0.0828866	0.0932475	1	NA	NA	0.42705	0.000432803	0.000708223	0.0808357	0.525441	0.675567	0.16405	0.195207	0.25098	0.358077	0.00367073	0.00550609	0.299385	0.0162488	0.0265889	0.433272	0.00034865	0.000522974	0.387253	0.00157068	0.00235602	0.313003	0.0124986	0.0173058	0.28154	0.0242133	0.0311314	0.42092	0.00053341	0.00960137	0.256274	0.040948	0.0526475	-0.197141	0.118427	0.256922	0.332671	0.00723385	0.00930067	0.394417	0.00125987	0.00226776	0.404673
Flame Retardants	0.608645	9.52165e-08	5.71299e-07	0.42705	0.000432803	0.00320046	1	NA	NA	0.391687	0.00137109	0.00822657	0.237266	0.0590564	0.121404	0.655419	4.17882e-09	3.76093e-08	0.41535	0.00064277	0.00240151	0.638559	1.37056e-08	4.11169e-08	0.67123	1.2793e-09	2.30274e-08	0.510908	1.88183e-05	5.6455e-05	0.736352	4.092e-12	7.3656e-11	0.312747	0.0118651	0.0427142	0.526637	7.81806e-06	4.69084e-05	0.185272	0.142734	0.256922	0.683817	4.73015e-10	4.25713e-09	0.662686	2.44679e-09	2.20212e-08	0.795344
Antimicrobials	0.44205	0.000255172	0.000382758	0.0808357	0.525441	0.591121	0.391687	0.00137109	0.00189844	1	NA	NA	0.399438	0.00107631	0.00968682	0.166352	0.188927	0.212543	0.1363	0.282855	0.339425	0.174694	0.167386	0.200863	0.33315	0.00714552	0.0098938	0.292004	0.0202246	0.026003	0.24318	0.0528349	0.0634018	0.0283594	0.823965	0.92696	0.118321	0.351755	0.395725	0.035427	0.781076	0.937291	0.225741	0.0728831	0.0874597	0.293895	0.0184168	0.0276252	0.248646
Parabens	0.452159	0.000176241	0.000317234	0.16405	0.195207	0.234248	0.237266	0.0590564	0.0708676	0.399438	0.00107631	0.00822657	1	NA	NA	0.235787	0.0607018	0.0780452	0.25831	0.0393153	0.0544366	0.205947	0.102541	0.131838	0.167035	0.187092	0.210478	0.287629	0.0222655	0.0267186	0.282993	0.0234598	0.0311314	0.0764392	0.548279	0.759156	0.32873	0.00799801	0.0125793	0.100313	0.430299	0.676957	0.216995	0.0850092	0.0956353	0.189327	0.134042	0.160851	0.333517
Fungicides	0.534171	5.46749e-06	1.40593e-05	0.358077	0.00367073	0.00943901	0.655419	4.17882e-09	1.25364e-08	0.166352	0.188927	0.309153	0.235787	0.0607018	0.121404	1	NA	NA	0.38695	0.00158521	0.00407625	0.688322	3.27317e-10	1.9639e-09	0.577864	5.7372e-07	1.72116e-06	0.491224	4.35319e-05	0.000111939	0.517072	1.21621e-05	3.27458e-05	0.25912	0.0386816	0.0870335	0.615337	6.28078e-08	1.13054e-06	0.189261	0.13418	0.256922	0.602172	1.41122e-07	3.62886e-07	0.449219	0.000196501	0.000393002	0.647076
Insect Repellents	0.326218	0.00852099	0.0117983	0.299385	0.0162488	0.0292478	0.41535	0.00064277	0.000964155	0.1363	0.282855	0.424282	0.25831	0.0393153	0.101096	0.38695	0.00158521	0.00259398	1	NA	NA	0.437727	0.000297886	0.00048745	0.520511	1.03917e-05	2.07833e-05	0.593528	2.9483e-07	2.90478e-06	0.309816	0.0127274	0.0208266	0.038403	0.763201	0.915841	0.315809	0.011019	0.0152571	0.191953	0.12863	0.256922	0.395692	0.00121076	0.00198124	0.272804	0.0291857	0.040411	0.41423
Neonicotinoid Insecticides	0.681203	5.83942e-10	1.0511e-08	0.433272	0.00034865	0.00320046	0.638559	1.37056e-08	3.52431e-08	0.174694	0.167386	0.301295	0.205947	0.102541	0.167794	0.688322	3.27317e-10	5.89171e-09	0.437727	0.000297886	0.00178732	1	NA	NA	0.66062	2.85308e-09	2.56777e-08	0.532936	6.90753e-06	3.10839e-05	0.51606	1.27345e-05	3.27458e-05	0.368436	0.00273961	0.0164376	0.469009	9.26409e-05	0.000416884	0.095827	0.451304	0.676957	0.706614	6.8402e-11	1.23124e-09	0.707356	6.403e-11	1.15254e-09	0.626357
Organophosphorus Insecticides	0.583135	4.27391e-07	1.92326e-06	0.387253	0.00157068	0.00471204	0.67123	1.2793e-09	5.75685e-09	0.33315	0.00714552	0.0321549	0.167035	0.187092	0.25098	0.577864	5.7372e-07	1.72116e-06	0.520511	1.03917e-05	9.3525e-05	0.66062	2.85308e-09	1.02711e-08	1	NA	NA	0.591949	3.22753e-07	2.90478e-06	0.498629	2.74849e-05	5.49699e-05	0.19239	0.127745	0.191618	0.434703	0.000331541	0.000852535	0.194118	0.124295	0.256922	0.637097	1.51418e-08	6.81382e-08	0.53628	4.93908e-06	1.48172e-05	0.569192
Pyrethroid Pesticides	0.446309	0.000246104	0.000382758	0.313003	0.0124986	0.0249973	0.510908	1.88183e-05	3.3873e-05	0.292004	0.0202246	0.0606737	0.287629	0.0222655	0.0703795	0.491224	4.35319e-05	8.70638e-05	0.593528	2.9483e-07	5.30694e-06	0.532936	6.90753e-06	1.55419e-05	0.591949	3.22753e-07	1.45239e-06	1	NA	NA	0.511038	1.8711e-05	4.20998e-05	0.350826	0.00481683	0.0216757	0.372324	0.00265676	0.00531352	0.0581767	0.650621	0.861922	0.563445	1.52612e-06	3.05225e-06	0.476491	7.89186e-05	0.000177567	0.421355
Phthalate and Alternatives	0.523024	9.25302e-06	1.8506e-05	0.28154	0.0242133	0.0396218	0.736352	4.092e-12	3.6828e-11	0.24318	0.0528349	0.118878	0.282993	0.0234598	0.0703795	0.517072	1.21621e-05	2.73648e-05	0.309816	0.0127274	0.0229093	0.51606	1.27345e-05	2.5469e-05	0.498629	2.74849e-05	4.94729e-05	0.511038	1.8711e-05	5.6455e-05	1	NA	NA	0.294345	0.0182301	0.0468775	0.455359	0.000156377	0.000469131	0.237006	0.059343	0.256922	0.618372	5.18379e-08	1.86617e-07	0.628608	2.67241e-08	1.60344e-07	0.615104
Phytoestrogens	0.247933	0.0482302	0.0578762	0.42092	0.00053341	0.00320046	0.312747	0.0118651	0.0152551	0.0283594	0.823965	0.92696	0.0764392	0.548279	0.616814	0.25912	0.0386816	0.0535591	0.038403	0.763201	0.858601	0.368436	0.00273961	0.0037933	0.19239	0.127745	0.153294	0.350826	0.00481683	0.00722525	0.294345	0.0182301	0.0273452	1	NA	NA	0.207498	0.0999223	0.119907	-0.0542323	0.670384	0.861922	0.398217	0.00111857	0.00198124	0.233525	0.0632903	0.0813732	0.304998
Polycyclic Aromatic Hydrocarbons	0.562247	1.33279e-06	4.16441e-06	0.256274	0.040948	0.0614221	0.526637	7.81806e-06	1.56361e-05	0.118321	0.351755	0.487046	0.32873	0.00799801	0.0359911	0.615337	6.28078e-08	2.82635e-07	0.315809	0.011019	0.0220381	0.469009	9.26409e-05	0.000166754	0.434703	0.000331541	0.000542522	0.372324	0.00265676	0.00434742	0.455359	0.000156377	0.000281479	0.207498	0.0999223	0.163509	1	NA	NA	0.401496	0.00100832	0.0181498	0.350401	0.0045319	0.00627494	0.326852	0.00838618	0.0137228	0.45546
Tobacco	0.280579	0.0247227	0.0317863	-0.197141	0.118427	0.152263	0.185272	0.142734	0.160576	0.035427	0.781076	0.92696	0.100313	0.430299	0.516359	0.189261	0.13418	0.161016	0.191953	0.12863	0.165381	0.095827	0.451304	0.507717	0.194118	0.124295	0.153294	0.0581767	0.650621	0.731948	0.237006	0.059343	0.0667609	-0.0542323	0.670384	0.861922	0.401496	0.00100832	0.00226873	1	NA	NA	0.353247	0.00419373	0.00627494	0.0265485	0.835043	0.939423	0.194077
Volatile Organic Compounds	0.561473	1.38814e-06	4.16441e-06	0.332671	0.00723385	0.0162762	0.683817	4.73015e-10	2.83809e-09	0.225741	0.0728831	0.145766	0.216995	0.0850092	0.153017	0.602172	1.41122e-07	5.08041e-07	0.395692	0.00121076	0.00363228	0.706614	6.8402e-11	6.15618e-10	0.637097	1.51418e-08	9.0851e-08	0.563445	1.52612e-06	9.15674e-06	0.618372	5.18379e-08	2.86812e-07	0.398217	0.00111857	0.0100671	0.350401	0.0045319	0.00815742	0.353247	0.00419373	0.0377436	1	NA	NA	0.614849	6.47626e-08	2.91432e-07	0.646679
Oxidative Stress	0.529794	6.73734e-06	1.5159e-05	0.394417	0.00125987	0.00453553	0.662686	2.44679e-09	8.80846e-09	0.293895	0.0184168	0.0606737	0.189327	0.134042	0.201063	0.449219	0.000196501	0.000353701	0.272804	0.0291857	0.0437785	0.707356	6.403e-11	6.15618e-10	0.53628	4.93908e-06	1.11129e-05	0.476491	7.89186e-05	0.000177567	0.628608	2.67241e-08	2.40517e-07	0.233525	0.0632903	0.113923	0.326852	0.00838618	0.0125793	0.0265485	0.835043	0.939423	0.614849	6.47626e-08	1.94288e-07	1	NA	NA	0.573767
Glucocorticoids	0.610722	8.37688e-08	5.71299e-07	0.404673	0.000910961	0.00409932	0.795344	5e-15	9e-14	0.248646	0.0475688	0.118878	0.333517	0.00707845	0.0359911	0.647076	7.5911e-09	4.55466e-08	0.41423	0.000667086	0.00240151	0.626357	3.09786e-08	7.96592e-08	0.569192	9.21085e-07	2.3685e-06	0.421355	0.00058376	0.00105077	0.615104	6.37359e-08	2.86812e-07	0.304998	0.0142621	0.0427864	0.45546	0.000155785	0.000469131	0.194077	0.124375	0.256922	0.646679	7.80645e-09	4.68387e-08	0.573767	7.1876e-07	2.58753e-06	1
[truncated: 54 more columns]
